# Supplementary material for: Stage-Specific Toxicity of Novaluron to Second-Instar Spodoptera frugiperda and Plutella xylostella and Associated Enzyme Responses
Source: Insects. 2025 Oct 15;16(10):1051. doi: 10.3390/insects16101051 (PMC12565172; doi:10.3390/insects16101051)
Supplement: Supplementary file 1 [file insects-16-01051-s001.zip]

Archive with 1 entries (1 files):
- insects-3890904-supplementary.pdf
